# Supplementary material for: A Mixture of Essential Oils from Three Cretan Aromatic Plants Inhibits SARS-CoV-2 Proliferation: A Proof-of-Concept Intervention Study in Ambulatory Patients
Source: Diseases. 2023 Aug 9;11(3):105. doi: 10.3390/diseases11030105 (PMC10443288; doi:10.3390/diseases11030105)
Supplement: Supplementary file 1 [file diseases-11-00105-s001.zip]

Archive with 1 entries (1 files):
- diseases-2534290-supplementary.pdf
